# Supplementary material for: Dynamic assessment of the effectiveness of digital game-based literacy training in beginning readers: a cluster randomised controlled trial
Source: PeerJ. 2023 Jul 31;11:e15499. doi: 10.7717/peerj.15499 (PMC10399564; doi:10.7717/peerj.15499)
Supplement: Supplemental Information 2 [file peerj-11-15499-s002.rdat]

Archive with 1 entries (1 files):
- peerj-11-15499-s002.rdat.out
